# Supplementary material for: First Serologic Evidence of West Nile Virus and Usutu Virus Circulation Among Dogs in the Bulgarian Danube Region and Analysis of Some Risk Factors
Source: Vet Sci. 2025 Apr 16;12(4):373. doi: 10.3390/vetsci12040373 (PMC12031095; doi:10.3390/vetsci12040373)
Supplement: Supplementary file 1 [file vetsci-12-00373-s001.zip]

Archive with 1 entries (1 files):
- vetsci-3561519-supplementary.pdf
